# Supplementary material for: Population-Level Effectiveness of COVID-19 Vaccination Program in the United States: Causal Analysis Based on Structural Nested Mean Model
Source: Vaccines (Basel). 2022 May 5;10(5):726. doi: 10.3390/vaccines10050726 (PMC9144931; doi:10.3390/vaccines10050726)
Supplement: Supplementary file 1 [file vaccines-10-00726-s001.zip]

Archive with 1 entries (1 files):
- vaccines-1525778-supplementary.pdf
